# Supplementary material for: Amphiphilic Polypeptides Obtained by Post-Polymerization Modification of Poly-l-Lysine as Systems for Combined Delivery of Paclitaxel and siRNA
Source: Pharmaceutics. 2023 Apr 21;15(4):1308. doi: 10.3390/pharmaceutics15041308 (PMC10143851; doi:10.3390/pharmaceutics15041308)
Supplement: Supplementary file 1 [file pharmaceutics-15-01308-s001.zip]

Archive with 1 entries (1 files):
- pharmaceutics-2296866-supplementary.pdf
